# Supplementary material for: DNA Methylation Changes in Fibromyalgia Suggest the Role of the Immune-Inflammatory Response and Central Sensitization
Source: J Clin Med. 2021 Oct 27;10(21):4992. doi: 10.3390/jcm10214992 (PMC8584620; doi:10.3390/jcm10214992)
Supplement: Supplementary file 1 [file jcm-10-04992-s001.zip]

Archive with 1 entries (1 files):
- jcm-1363278-supplementary.pdf
